# Supplementary material for: A Dual Role for FADD in Human Precursor T-Cell Neoplasms
Source: Int J Mol Sci. 2022 Dec 2;23(23):15157. doi: 10.3390/ijms232315157 (PMC9738522; doi:10.3390/ijms232315157)
Supplement: Supplementary file 1 [file ijms-23-15157-s001.zip]

Archive with 3 entries (3 files):
- Supplementary Figures.pdf
- Supplementary Table S1.pdf
- Supplementary Table S2.pdf
